# Supplementary material for: Evaluation of three read-depth based CNV detection tools using whole-exome sequencing data
Source: Mol Cytogenet. 2017 Aug 23;10:30. doi: 10.1186/s13039-017-0333-5 (PMC5569469; doi:10.1186/s13039-017-0333-5)
Supplement: Supplementary file 1 — Details and quality control information of sequen﻿cing data. (XLS 32 kb) [file 13039_2017_333_MOESM1_ESM.xls]

## Sheet: Sheet1
	Agilent SureSelect Human All Exon V4	Agilent SureSelect Human All Exon V5
Target Size	51Mb	50.4Mb
Genes	20965	21522
Targeted exons	334378	357999
Samples	14	31
mean depth (X)	49.8	52.5
GC% content	0.483	0.476
Average Read Quality	36.5	38.9
1X Coverage	0.9987	0.9937
20X Coverage	0.8928	0.8941
