# Supplementary material for: Evaluation of three read-depth based CNV detection tools using whole-exome sequencing data
Source: Mol Cytogenet. 2017 Aug 23;10:30. doi: 10.1186/s13039-017-0333-5 (PMC5569469; doi:10.1186/s13039-017-0333-5)
Supplement: Supplementary file 3 — Details of eight clinical relevant CNVs. (XLS 37 kb) [file 13039_2017_333_MOESM3_ESM.xls]

## Sheet: 8 PLP variants.xls
ArrayName	Class	Chr	Size	size(kb)	Start	Stop	Type	p-Value / LOH Score	AvgCGHLR	Classification	Note
W56	CNV	chr3	306150	306.15	61495	367645	GAIN	1	1	LP(This CNV has not been reported in currently available literature/database resources. The CNV includes a portion of the gene CHL1 (OMIM# 607416), which has been proposed as a candidate gene for the intellectual disability seen in individuals with 3p deletion syndrome. Two reports describe probands with learning disabilities and/or dysmorphic features, in whom a deletion including only CHL1 was …	Satisfy(Overlap with Ineternal data & KnownDisorder region(chr3 73766 394142))<-Satisfy(ChrY&&Size>50KB Or Chr1-22X&&Size>5KB)<-Event
W73	CNV	chr16	538415	538.415	29634212	30172627	LOSS(Heter)	-0.5	-0.5	Pathogenic(16p11.2 deletion autism syndrome)	Satisfy(Overlap with Ineternal data & KnownDisorder region(chr16 29649996 30199855))<-Satisfy(ChrY&&Size>50KB Or Chr1-22X&&Size>5KB)<-Event
WJ-402	CNV	chr22	585955	585.955	38083379	38669334	LOSS(Heter)	-0.584159	-0.584159	Pathogenic&P,RGD	Satisfy(Cover HI_Gene and Recessive_Exon)<-Satisfy(Cover OMIM_Gene)<-Satisfy(Cover Ref_Gene)<-Satisfy(ChrY&&Size>50KB Or Chr1-22X&&Size>5KB)<-Event
WJ-8	CNV	chr14	947059	947.059	37055799	38002858	LOSS(Heter)	-0.815222	-0.815222	Pathogenic	Satisfy(Cover HI_Gene)<-Satisfy(Cover OMIM_Gene)<-Satisfy(Cover Ref_Gene)<-Satisfy(ChrY&&Size>50KB Or Chr1-22X&&Size>5KB)<-Event
WJ-449	CNV	chr9	5291708	5291.71	40158734	45450442	GAIN	0.344489	0.344489	Manual(CNV size > 3MB)	Size > 3MB and Satisfy(Non-overlap with DGV1.0 region)<-Satisfy(Cover OMIM_Gene)<-Satisfy(Cover Ref_Gene)<-Satisfy(ChrY&&Size>50KB Or Chr1-22X&&Size>5KB)<-Event
WJ-843	CNV	chr16	10102610	10102.6	51730764	61833374	LOSS(Heter)	-0.5	-0.5	Manual(CNV size > 3MB)	Size > 3MB and Satisfy(Non-overlap with DGV1.0 region)<-Violate(Overlap with Clinvar+Decipher region)<-Satisfy(Cover Lof_Gene and Recessive_Exon)<-Satisfy(Cover OMIM_Gene)<-Satisfy(Cover Ref_Gene)<-Satisfy(ChrY&&Size>50KB Or Chr1-22X&&Size>5KB)<-Event
WJ-198	CNV	chr2	11117073	11117.1	45144060	56261133	GAIN	1	1	Manual(CNV size > 3MB)	Size > 3MB and Satisfy(Non-overlap with DGV1.0 region)<-Violate(Overlap with Clinvar+Decipher region)<-Satisfy(Size>2MB)<-Violate(Cover one Triplosensitive Gene)<-Satisfy(Cover OMIM_Gene)<-Satisfy(Cover Ref_Gene)<-Satisfy(ChrY&&Size>50KB Or Chr1-22X&&Size>5KB)<-Event
WJ-198	CNV	chr2	35439377	35439.4	12770	35452147	GAIN	1	1	Pathogenic(This duplication is large in size and contains multiple genes. There are several overlapping duplications listed in the DECIPHER database. There are literature articles regarding 2p terminal duplications. Common features include developmental delay/intellectual disability, dysmorphic features, and congenital heart disease. A FISH analysis should be considered to determine if this genom…	Satisfy(Overlap with Ineternal data & KnownDisorder region(chr2 202591 39074494))<-Satisfy(ChrY&&Size>50KB Or Chr1-22X&&Size>5KB)<-Event
		supplemental table3
		Chr	Type	Start	Stop	size(kb)				Note
						CMA	XHMM	CoNIFER	CNVnator
		chr3	GAIN	61495	367645	306.15	NA	NA	NA	low capture probe
		chr16	LOSS	29634212	30172627	538.415	554.711	NA	459.099
		chr22	LOSS	38083379	38669334	585.955	658.438	659.722	4042.06
		chr14	LOSS	37055799	38002858	947.059	13.683	NA	1201.25
		chr9	GAIN	40158734	45450442	5291.71	282.398	282.398	5376.4
		chr16	LOSS	51730764	61833374	10102.6	9762.56	NA	10612.1
		chr2	GAIN	45144060	56261133	11117.1	NA	NA	NA	undetected
		chr2	GAIN	12770	35452147	35439.4	NA	267.615	34988.3
